# Supplementary material for: Moribund Ants Do Not Call for Help
Source: PLoS One. 2016 Mar 17;11(3):e0151925. doi: 10.1371/journal.pone.0151925 (PMC4795707; doi:10.1371/journal.pone.0151925)
Supplement: S1 File — (XLSX) [file pone.0151925.s001.xlsx]

## Sheet: mortality_data
no	colony	group	dead_after (days)
1	1	1	1
2	1	1	2
3	1	1	2
4	1	1	3
5	1	1	4
6	1	1	5
7	1	1	11
8	1	1	11
9	1	1	13
10	1	1	13
11	1	1	15
12	1	1	17
13	1	1	17
14	1	1	18
15	1	1	19
16	1	1	20
17	1	1	20
18	1	1	21
19	1	1	22
20	1	1	25
21	1	1	25
22	1	1	25
23	1	1	25
24	1	1	25
25	1	1	25
26	1	1	28
27	1	1	28
28	1	1	32
29	1	1	45
30	1	1	45
31	1	1	46
32	1	1	49
33	1	1	49
34	1	1	49
35	1	1	51
36	1	1	52
37	1	1	52
38	1	1	52
39	1	1	53
40	1	1	53
41	1	1	53
42	1	1	53
43	1	1	54
44	1	1	55
45	1	1	56
46	1	1	56
47	1	1	56
48	1	1	56
49	1	1	58
50	1	1	58
1	1	2	1
2	1	2	1
3	1	2	1
4	1	2	2
5	1	2	2
6	1	2	2
7	1	2	2
8	1	2	2
9	1	2	3
10	1	2	3
11	1	2	3
12	1	2	4
13	1	2	4
14	1	2	4
15	1	2	4
16	1	2	5
17	1	2	5
18	1	2	5
19	1	2	5
20	1	2	6
21	1	2	7
22	1	2	8
23	1	2	9
24	1	2	9
25	1	2	12
26	1	2	13
27	1	2	13
28	1	2	14
29	1	2	15
30	1	2	15
31	1	2	15
32	1	2	16
33	1	2	18
34	1	2	18
35	1	2	18
36	1	2	18
37	1	2	19
38	1	2	19
39	1	2	20
40	1	2	21
41	1	2	24
42	1	2	24
43	1	2	28
44	1	2	28
45	1	2	30
46	1	2	30
47	1	2	30
48	1	2	31
49	1	2	31
50	1	2	31
1	2	1	1
2	2	1	1
3	2	1	4
4	2	1	5
5	2	1	5
6	2	1	5
7	2	1	6
8	2	1	6
9	2	1	6
10	2	1	6
11	2	1	7
12	2	1	8
13	2	1	9
14	2	1	11
15	2	1	12
16	2	1	12
17	2	1	14
18	2	1	15
19	2	1	16
20	2	1	17
21	2	1	18
22	2	1	18
23	2	1	19
24	2	1	19
25	2	1	19
26	2	1	20
27	2	1	20
28	2	1	20
29	2	1	20
30	2	1	20
31	2	1	20
32	2	1	21
33	2	1	21
34	2	1	22
35	2	1	23
36	2	1	23
37	2	1	25
38	2	1	26
39	2	1	29
40	2	1	29
41	2	1	34
42	2	1	36
43	2	1	38
44	2	1	40
45	2	1	44
46	2	1	44
47	2	1	44
48	2	1	44
49	2	1	44
50	2	1	44
1	2	2	1
2	2	2	1
3	2	2	1
4	2	2	1
5	2	2	1
6	2	2	2
7	2	2	2
8	2	2	2
9	2	2	2
10	2	2	2
11	2	2	3
12	2	2	3
13	2	2	3
14	2	2	3
15	2	2	3
16	2	2	4
17	2	2	4
18	2	2	4
19	2	2	5
20	2	2	5
21	2	2	5
22	2	2	5
23	2	2	5
24	2	2	5
25	2	2	5
26	2	2	5
27	2	2	5
28	2	2	5
29	2	2	5
30	2	2	5
31	2	2	5
32	2	2	5
33	2	2	5
34	2	2	6
35	2	2	6
36	2	2	7
37	2	2	7
38	2	2	7
39	2	2	7
40	2	2	10
41	2	2	14
42	2	2	16
43	2	2	24
44	2	2	24
45	2	2	28
46	2	2	30
47	2	2	30
48	2	2	31
49	2	2	36
50	2	2	37
1	3	1	1
2	3	1	2
3	3	1	2
4	3	1	5
5	3	1	5
6	3	1	8
7	3	1	8
8	3	1	10
9	3	1	18
10	3	1	18
11	3	1	18
12	3	1	18
13	3	1	18
14	3	1	19
15	3	1	19
16	3	1	19
17	3	1	19
18	3	1	20
19	3	1	20
20	3	1	20
21	3	1	20
22	3	1	20
23	3	1	21
24	3	1	21
25	3	1	21
26	3	1	21
27	3	1	21
28	3	1	22
29	3	1	22
30	3	1	23
31	3	1	24
32	3	1	25
33	3	1	25
34	3	1	25
35	3	1	29
36	3	1	31
37	3	1	33
38	3	1	34
39	3	1	37
40	3	1	37
41	3	1	38
42	3	1	40
43	3	1	41
44	3	1	42
45	3	1	42
46	3	1	44
47	3	1	44
48	3	1	44
49	3	1	44
50	3	1	45
1	3	2	1
2	3	2	1
3	3	2	1
4	3	2	1
5	3	2	1
6	3	2	2
7	3	2	2
8	3	2	3
9	3	2	3
10	3	2	5
11	3	2	5
12	3	2	5
13	3	2	6
14	3	2	6
15	3	2	6
16	3	2	6
17	3	2	6
18	3	2	6
19	3	2	6
20	3	2	6
21	3	2	7
22	3	2	7
23	3	2	7
24	3	2	7
25	3	2	7
26	3	2	7
27	3	2	8
28	3	2	8
29	3	2	8
30	3	2	9
31	3	2	9
32	3	2	10
33	3	2	17
34	3	2	17
35	3	2	18
36	3	2	18
37	3	2	19
38	3	2	21
39	3	2	21
40	3	2	22
41	3	2	22
42	3	2	22
43	3	2	22
44	3	2	22
45	3	2	24
46	3	2	28
47	3	2	29
48	3	2	30
49	3	2	31
50	3	2	36

## Sheet: legend
group
1	control
2	experimental
