# Supplementary material for: Moribund Ants Do Not Call for Help
Source: PLoS One. 2016 Mar 17;11(3):e0151925. doi: 10.1371/journal.pone.0151925 (PMC4795707; doi:10.1371/journal.pone.0151925)
Supplement: S2 File — They include information on whether a rescue occurred, and if so, the latency and the duration as well as the behavioural categories. (XLSX) [file pone.0151925.s002.xlsx]

## Sheet: raw_data
colony	group	rescue_01	latency	duration	digging_01	pulling_01	sand_01	attack_01	adjusted_duration
1	1	1	154	19	1	1	0	0	73
1	1	1	57	122	0	1	0	1	99
1	1	1	11	47	1	1	0	0	28
1	1	1	26	65	1	1	0	0	42
1	1	1	44	132	0	1	0	1	97
1	1	1	16	108	0	1	1	0	66
1	1	1	20	89	1	1	0	0	56
1	1	1	28	25	0	1	0	1	16
1	1	0
1	1	0
1	1	0
1	1	0
1	1	1	22	68	0	1	0	1	43
1	1	1	31	31	1	1	1	0	21
1	1	1	99	71	0	1	1	0	88
1	1	1	4	52	1	1	0	0	30
1	1	1	21	159	0	1	0	0	100
1	1	1	23	105	0	1	0	1	67
1	1	1	3	146	0	1	0	1	82
1	1	0
1	1	1	36	33	1	1	0	0	23
1	1	0
1	1	0
1	1	0
1	1	1	52	24	0	1	0	0	19
1	1	0
1	1	0
1	1	1	111	3	1	0	0	0	4
1	1	1	97	65	0	1	0	1	78
1	1	0
1	2	0
1	2	0
1	2	0
1	2	0
1	2	0
1	2	1	101	77	0	1	0	0	97
1	2	0
1	2	1	159	5	1	0	0	0	24
1	2	0
1	2	1	121	17	0	1	0	0	29
1	2	0
1	2	1	26	7	0	1	0	0	5
1	2	0
1	2	0
1	2	1	31	21	1	0	1	0	14
1	2	0
1	2	1	9	35	1	1	0	0	20
1	2	1	38	24	1	1	0	1	17
1	2	0
1	2	1	19	15	0	1	0	0	9
1	2	0
1	2	0
1	2	1	28	42	1	1	1	0	28
1	2	0
1	2	0
1	2	0
1	2	1	31	147	0	1	0	0	99
1	2	1	85	4	1	0	0	0	4
1	2	0
1	2	1	87	28	1	1	0	0	30
2	1	1	14	7	0	1	0	0	4
2	1	0
2	1	1	13	166	0	1	0	1	99
2	1	1	43	12	1	1	0	0	9
2	1	0
2	1	1	127	18	1	1	0	0	34
2	1	0
2	1	0
2	1	0
2	1	1	19	157	0	1	0	0	98
2	1	0
2	1	1	15	55	0	1	0	1	33
2	1	1	37	143	0	1	0	0	100
2	1	1	13	114	1	1	0	0	68
2	1	1	92	88	0	1	0	1	100
2	1	1	51	57	1	1	0	0	44
2	1	0
2	1	1	34	49	1	1	1	0	34
2	1	0
2	1	0
2	1	0
2	1	1	7	173	0	1	0	0	100
2	1	0
2	1	1	29	61	1	1	0	0	40
2	1	1	100	23	1	1	1	1	29
2	1	0
2	1	0
2	1	1	47	58	1	1	0	0	44
2	1	1	18	44	1	1	0	1	27
2	1	0
2	2	0
2	2	0
2	2	1	24	153	0	1	0	1	98
2	2	0
2	2	0
2	2	0
2	2	0
2	2	0
2	2	1	15	148	0	1	0	1	90
2	2	0
2	2	0
2	2	0
2	2	0
2	2	1	31	136	0	1	0	0	91
2	2	0
2	2	0
2	2	0
2	2	1	19	81	0	1	0	1	50
2	2	1	122	47	1	1	0	0	81
2	2	1	66	3	1	0	1	0	3
2	2	0
2	2	1	26	22	0	1	0	0	14
2	2	0
2	2	0
2	2	1	152	7	1	0	0	0	25
2	2	1	49	10	1	1	0	0	8
2	2	1	57	122	1	1	0	0	99
2	2	1	30	34	0	1	0	0	23
2	2	0
2	2	1	30	22	1	1	0	0	15
3	2	0
3	2	1	67	109	0	1	0	1	96
3	2	0
3	2	1	19	76	1	1	1	0	47
3	2	0
3	2	0
3	2	0
3	2	1	150	22	0	1	1	0	73
3	2	0
3	2	0
3	2	0
3	2	0
3	2	0
3	2	0
3	2	1	112	18	1	0	0	0	26
3	2	1	69	54	0	1	0	0	49
3	2	0
3	2	0
3	2	1	54	6	1	0	0	0	5
3	2	1	84	15	1	1	0	0	16
3	2	0
3	2	1	21	159	0	1	0	0	100
3	2	1	155	9	1	1	0	0	36
3	2	0
3	2	0
3	2	0
3	2	1	98	29	0	1	0	0	35
3	2	0
3	2	0
3	2	0
3	1	1	71	47	1	1	1	1	43
3	1	1	26	6	1	1	1	0	4
3	1	0
3	1	0
3	1	0
3	1	0
3	1	1	11	118	0	1	0	0	70
3	1	1	2	178	0	1	0	1	100
3	1	0
3	1	1	91	85	1	1	0	0	96
3	1	0
3	1	1	67	62	1	1	1	1	55
3	1	1	22	158	0	1	0	1	100
3	1	0
3	1	1	146	12	1	0	1	0	35
3	1	0
3	1	1	12	168	0	1	0	1	100
3	1	0
3	1	0
3	1	0
3	1	1	10	170	0	1	0	0	100
3	1	0
3	1	1	24	29	1	0	1	0	19
3	1	0
3	1	1	21	13	1	1	0	1	8
3	1	1	46	6	0	1	0	0	4
3	1	0
3	1	0
3	1	1	30	23	1	1	0	0	15
3	1	1	12	168	0	1	0	1	100

## Sheet: legend
group
1	control
2	experimental
adjusted_duration
	duration/(180-latency), multiplied by 100 and rounded
